# Supplementary material for: A Modular Customizable Ligand-Conjugate (LC) System Targeting Ghrelin O-Acyltransferase
Source: Biomolecules. 2025 Feb 1;15(2):204. doi: 10.3390/biom15020204 (PMC11852496; doi:10.3390/biom15020204)
Supplement: Supplementary file 1 [file biomolecules-15-00204-s001.zip]

Archive with 1 entries (1 files):
- biomolecules-3377899-supplementary.pdf
